# Supplementary material for: Uncovering the microbiome of invasive sympatric European brown hares and European rabbits in Australia
Source: PeerJ. 2020 Aug 18;8:e9564. doi: 10.7717/peerj.9564 (PMC7441920; doi:10.7717/peerj.9564)
Supplement: Supplemental Information 2 [file peerj-08-9564-s002.xlsx]

## Sheet: Phylum
Supplemental Table S2: Phylum level classification of Nanopore and Illumina reads based on BLASTn (2.2.28) through the command line interface (CLI) using an e-value cut-off of 1e-90
Sample_ID	Sequencer	Bacteria																									Eukaryota		Unassigned
		Acidobacteria	Actinobacteria	Armatimonadetes	Bacteroidetes	Chlamydiae	Cloacimonetes	Cyanobacteria	Deinococcus-Thermus	Epsilonbacteraeota	Fibrobacteres	Firmicutes	Fusobacteria	Gemmatimonadetes	Halanaerobiaeota	Kiritimatiellaeota	Lentisphaerae	Patescibacteria	Planctomycetes	Proteobacteria	Rokubacteria	Spirochaetes	Synergistetes	Tenericutes	Verrucomicrobia	WPS-2	Archaeplastida	Opisthokonta
Hare 1	Nanopore	1	244	1	83605	0	1	9	0	0	13	228369	3	0	0	0	4186	32	0	2226	0	2	2378	650	6	931	0	632	0
Hare 2	Nanopore	2	130	0	187982	0	11	2351	0	0	7	263819	1	0	0	0	5778	3710	0	3877	0	8	1350	2954	11	337	0	8	0
Hare 3	Nanopore	0	131	0	41005	0	1	179	0	0	0	86812	0	0	0	0	4866	765	0	503	0	0	225	223	4	112	0	2	0
Hare 4	Nanopore	1	217	0	52444	0	2	67	0	0	1	107818	1	0	0	2	4123	3458	0	1123	0	1	371	1045	6	106	0	5	0
Hare 5	Nanopore	0	551	0	20330	0	0	626	0	0	1	78374	0	0	0	1	6691	460	0	955	0	2	261	1145	6	31	0	1	0
Hare 6	Nanopore	1	205	0	56443	0	4	219	0	0	10	134857	0	0	0	6	5658	792	0	1120	0	5	241	882	3	93	0	1	0
Hare 7	Nanopore	0	71	0	53820	0	0	10	0	0	0	106416	1	0	0	1	4237	735	0	1068	0	1	485	800	7	72	0	5	0
Hare 8	Nanopore	1	1150	1	170440	0	2	905	0	0	8	158659	1	0	0	6	1544	766	0	5566	0	3	552	1126	8	159	0	3	0
Hare 9	Nanopore	1	557	0	163410	0	6	3173	0	0	7	291260	1	0	0	2	9214	6396	0	6230	0	6	1467	1997	15	162	0	1	0
Rabbit 1	Nanopore	0	1285	0	34746	0	0	256	0	9	0	160670	0	5	0	0	4	448	0	162	1	0	4	16138	1639	0	0	0	0
Rabbit 2	Nanopore	1	298	0	4869	0	0	339	0	10	1	127148	0	0	0	1	1	80	0	208	0	1	3	9071	13687	0	0	0	0
Rabbit 3	Nanopore	0	5196	0	8568	0	0	8845	0	13	0	122735	0	3	1	0	2	135	0	283	0	0	4	7196	1704	0	5	0	0
Rabbit 4	Nanopore	0	3010	0	14020	0	0	3458	0	0	0	215582	0	0	1	0	3	2590	4	332	0	0	4	18906	4355	0	1	0	0
Rabbit 5	Nanopore	0	1379	0	32921	0	0	4438	0	11	0	135690	0	0	0	0	1	1053	0	551	0	0	6	14145	14460	0	7	0	0
Rabbit 6	Nanopore	0	84	0	1348	0	0	7278	0	6	0	157428	0	0	0	0	1	29	0	2372	0	0	5	2515	73571	0	5	0	0
Rabbit 7	Nanopore	0	142	0	9112	0	0	154	0	0	0	229759	0	0	0	0	3	3	0	45	0	0	2	997	284	0	0	0	0
Rabbit 8	Nanopore	0	245	0	14078	0	0	492	0	2	0	389681	0	1	0	0	6	95	0	168	0	2	2	2853	911	0	0	0	0
Rabbit 9	Nanopore	0	1060	0	22493	0	0	6524	2	12	0	295644	0	10	0	0	8	2560	0	795	0	2	4	24785	9245	2	14	0	0
Rabbit 10	Nanopore	0	937	2	49976	0	0	283	0	26	0	235786	0	0	0	2	10	64	1	721	0	5	6	18359	6168	0	0	0	0
Rabbit 11	Nanopore	0	453	0	1163	0	0	157	0	0	0	357665	0	0	0	1	7	851	0	21	0	0	1	839	101	0	0	0	0
Rabbit 12	Nanopore	0	2859	0	10189	0	0	3047	1	35	1	292513	1	7	0	0	14	3250	0	314	1	0	9	24220	1402	0	1	0	0
Hare 1	Illumina	0	2008	0	96061	0	0	0	0	0	0	227370	0	0	0	0	2876	102	0	4151	0	0	7930	313	0	3564	0	0	91
Hare 2	Illumina	0	847	0	93795	0	0	1460	0	0	0	147584	0	0	0	0	2540	3988	0	3539	0	0	2475	454	0	623	0	0	32
Hare 3	Illumina	0	3388	0	69969	0	0	374	0	0	0	162946	0	0	0	0	5143	2819	0	2208	0	0	1379	131	0	739	0	0	74
Hare 4	Illumina	0	2526	0	74122	0	0	394	0	0	0	162301	0	0	0	0	4374	9131	0	2797	0	0	1744	736	0	494	0	0	451
Hare 5	Illumina	0	2440	0	66834	0	0	1328	0	0	0	206448	0	0	0	0	10313	2614	0	4673	0	0	2744	1161	0	413	0	0	3912
Hare 6	Illumina	0	1379	0	51246	0	0	167	0	0	0	116730	0	0	0	0	3716	1376	0	1948	0	0	1100	185	0	333	0	0	314
Hare 7	Illumina	0	862	0	71760	0	0	47	0	0	0	143440	0	0	0	0	3211	1753	0	2905	0	0	1315	737	0	388	0	0	9
Hare 8	Illumina	0	6302	0	126691	0	0	748	0	0	0	139663	0	0	0	0	880	1401	0	6532	0	0	1665	478	0	656	0	0	1670
Hare 9	Illumina	0	2245	0	93661	0	0	1620	0	0	0	189685	0	0	0	0	4055	7530	0	6640	0	0	2810	908	0	416	0	0	753
Rabbit 1	Illumina	0	5834	0	45542	0	0	484	0	25	0	201334	0	0	0	0	0	682	5	244	0	0	76	7883	2755	0	0	0	1684
Rabbit 2	Illumina	0	2025	0	4050	0	0	360	0	28	0	126977	0	0	0	0	0	203	0	269	0	0	39	2651	12549	0	0	0	373
Rabbit 3	Illumina	0	11735	0	15388	0	0	19257	0	18	0	224730	0	0	0	0	0	341	0	1527	0	0	80	4878	2644	0	0	0	6955
Rabbit 4	Illumina	0	8818	0	18975	0	0	9430	0	16	0	208526	0	0	0	0	0	4972	0	744	0	0	55	8088	5190	0	0	0	3904
Rabbit 5	Illumina	0	2753	0	49024	0	0	11749	0	25	0	170588	0	0	0	0	0	2361	0	1663	0	0	85	7135	15152	0	0	0	2935
Rabbit 6	Illumina	0	2539	0	3976	2	0	24661	0	150	0	197293	0	0	0	0	0	166	0	8987	0	7	33	1405	64866	0	0	0	1475
Rabbit 7	Illumina	0	1503	0	27791	0	0	939	0	4	0	252037	0	0	0	0	0	0	0	134	0	0	107	1158	1247	0	0	0	247
Rabbit 8	Illumina	0	6826	0	25760	0	0	235	0	15	0	298482	0	0	0	0	0	156	0	262	0	0	0	1509	1282	0	0	0	758
Rabbit 9	Illumina	0	8968	0	22323	240	0	13422	0	28	0	236429	0	0	0	0	5	3243	0	1386	0	0	30	11325	6204	0	0	0	234
Rabbit 10	Illumina	0	3199	0	51455	0	0	1123	0	20	0	209531	0	0	0	0	0	74	0	725	0	0	85	4464	6580	0	0	0	1027
Rabbit 11	Illumina	0	6765	0	3868	0	0	270	0	10	0	320076	0	0	0	0	0	2953	0	160	0	0	0	867	115	0	0	0	392
Rabbit 12	Illumina	0	8344	0	9953	0	0	892	0	97	0	272995	0	0	0	0	0	3629	0	416	0	0	34	9243	1276	0	0	0	1659

## Sheet: Family
Supplemental Table S2: Family level classification of Nanopore and Illumina reads based on BLASTn (2.2.28) through the command line interface (CLI) using an e-value cut-off of 1e-90
Sample_ID	Sequencer	Bacteria; Acidobacteria; Thermoanaerobaculia; Thermoanaerobaculales; Thermoanaerobaculaceae	Bacteria; Actinobacteria; Acidimicrobiia; Microtrichales; uncultured	Bacteria; Actinobacteria; Actinobacteria; Actinomycetales; Actinomycetaceae	Bacteria; Actinobacteria; Actinobacteria; Corynebacteriales; Corynebacteriaceae	Bacteria; Actinobacteria; Actinobacteria; Corynebacteriales; Mycobacteriaceae	Bacteria; Actinobacteria; Actinobacteria; Corynebacteriales; Nocardiaceae	Bacteria; Actinobacteria; Actinobacteria; Micrococcales; Cellulomonadaceae	Bacteria; Actinobacteria; Actinobacteria; Micrococcales; Microbacteriaceae	Bacteria; Actinobacteria; Actinobacteria; Micrococcales; Micrococcaceae	Bacteria; Actinobacteria; Actinobacteria; Micromonosporales; Micromonosporaceae	Bacteria; Actinobacteria; Actinobacteria; Propionibacteriales; Nocardioidaceae	Bacteria; Actinobacteria; Actinobacteria; Propionibacteriales; Propionibacteriaceae	Bacteria; Actinobacteria; Actinobacteria; Streptomycetales; Streptomycetaceae	Bacteria; Actinobacteria; Actinobacteria; Streptosporangiales; Thermomonosporaceae	Bacteria; Actinobacteria; Coriobacteriia; Coriobacteriales; Atopobiaceae	Bacteria; Actinobacteria; Coriobacteriia; Coriobacteriales; Coriobacteriaceae	Bacteria; Actinobacteria; Coriobacteriia; Coriobacteriales; Coriobacteriales Incertae Sedis	Bacteria; Actinobacteria; Coriobacteriia; Coriobacteriales; Eggerthellaceae	Bacteria; Actinobacteria; Coriobacteriia; Coriobacteriales; uncultured	Bacteria; Actinobacteria; Coriobacteriia; OPB41;	Bacteria; Actinobacteria; Thermoleophilia; Gaiellales; uncultured	Bacteria; Actinobacteria; Thermoleophilia; Solirubrobacterales; 67-14	Bacteria; Actinobacteria; Thermoleophilia; Solirubrobacterales; Solirubrobacteraceae	Bacteria; Armatimonadetes; Fimbriimonadia; Fimbriimonadales; Fimbriimonadaceae	Bacteria; Bacteroidetes; Bacteroidia; Bacteroidales; Bacteroidaceae	Bacteria; Bacteroidetes; Bacteroidia; Bacteroidales; Bacteroidales BS11 gut group	Bacteria; Bacteroidetes; Bacteroidia; Bacteroidales; Bacteroidales RF16 group	Bacteria; Bacteroidetes; Bacteroidia; Bacteroidales; Bacteroidales UCG-001	Bacteria; Bacteroidetes; Bacteroidia; Bacteroidales; Bacteroidetes BD2-2	Bacteria; Bacteroidetes; Bacteroidia; Bacteroidales; Bacteroidetes vadinHA17	Bacteria; Bacteroidetes; Bacteroidia; Bacteroidales; Barnesiellaceae	Bacteria; Bacteroidetes; Bacteroidia; Bacteroidales; CAP-aah99b04	Bacteria; Bacteroidetes; Bacteroidia; Bacteroidales; CR-115	Bacteria; Bacteroidetes; Bacteroidia; Bacteroidales; Dysgonomonadaceae	Bacteria; Bacteroidetes; Bacteroidia; Bacteroidales; F082	Bacteria; Bacteroidetes; Bacteroidia; Bacteroidales; M2PB4-65 termite group	Bacteria; Bacteroidetes; Bacteroidia; Bacteroidales; Marinifilaceae	Bacteria; Bacteroidetes; Bacteroidia; Bacteroidales; Marinilabiliaceae	Bacteria; Bacteroidetes; Bacteroidia; Bacteroidales; Muribaculaceae	Bacteria; Bacteroidetes; Bacteroidia; Bacteroidales; Paludibacteraceae	Bacteria; Bacteroidetes; Bacteroidia; Bacteroidales; Porphyromonadaceae	Bacteria; Bacteroidetes; Bacteroidia; Bacteroidales; Prevotellaceae	Bacteria; Bacteroidetes; Bacteroidia; Bacteroidales; Prolixibacteraceae	Bacteria; Bacteroidetes; Bacteroidia; Bacteroidales; Rikenellaceae	Bacteria; Bacteroidetes; Bacteroidia; Bacteroidales; Tannerellaceae	Bacteria; Bacteroidetes; Bacteroidia; Bacteroidales; gir-aah93h0	Bacteria; Bacteroidetes; Bacteroidia; Bacteroidales; p-251-o5	Bacteria; Bacteroidetes; Bacteroidia; Bacteroidales; uncultured
Hare 1	Nanopore	1	0	0	0	0	0	0	0	0	0	0	0	0	0	117	0	28	98	1	0	0	0	0	1	59387	1	6	2	34	1	483	0	0	19	2	0	5187	2	293	3	3	592	6	14438	2521	1	6	189
Hare 2	Nanopore	2	0	0	0	0	0	0	5	0	0	0	0	0	0	37	0	14	73	0	0	1	0	0	0	157361	30	9	7	54	3	1278	1	1	37	3	0	11039	9	409	15	2	700	17	12913	2182	0	14	359
Hare 3	Nanopore	0	0	0	0	0	0	0	0	0	0	0	0	0	0	12	2	15	102	0	0	0	0	0	0	31427	4	1	1	17	0	134	0	0	14	0	0	2616	1	102	7	1	97	1	5444	323	0	0	98
Hare 4	Nanopore	1	0	0	0	0	0	0	0	0	0	0	0	0	0	11	5	25	176	0	0	0	0	0	0	27271	15	5	3	45	1	313	0	0	17	0	0	7643	1	205	17	2	174	11	15731	374	0	4	208
Hare 5	Nanopore	0	0	0	0	0	0	0	0	0	0	0	0	0	0	3	2	1	545	0	0	0	0	0	0	14336	3	5	0	18	0	234	0	1	17	4	0	2369	0	85	1	3	111	4	2478	365	0	6	17
Hare 6	Nanopore	1	0	0	0	0	0	0	2	0	0	0	0	0	0	7	0	38	155	1	1	1	0	0	0	37206	8	1	2	49	1	115	0	0	20	5	0	7792	1	197	22	2	235	9	9170	480	1	6	361
Hare 7	Nanopore	0	0	0	0	0	0	0	7	0	0	0	0	0	0	2	0	12	48	0	1	1	0	0	0	39452	12	3	1	24	0	157	0	0	15	5	0	5184	1	210	13	2	174	4	7133	772	0	5	172
Hare 8	Nanopore	1	0	0	0	0	0	0	5	0	0	0	0	0	0	13	7	79	1044	2	0	0	0	0	1	102633	5	6	1	63	6	1350	0	2	48	5	0	14548	7	395	18	3	338	15	46643	1411	0	9	37
Hare 9	Nanopore	1	0	0	0	0	0	0	5	0	0	0	0	0	0	11	2	79	456	1	2	1	0	0	0	131620	21	8	2	61	0	769	1	1	27	8	2	9620	5	413	15	1	554	17	16347	418	0	7	323
Rabbit 1	Nanopore	0	0	0	0	0	0	0	7	0	0	0	3	0	0	21	15	30	1208	0	0	1	0	0	0	691	1	0	0	0	1	3093	0	0	1	2	0	4	0	1967	0	1	13	0	28967	0	0	5	0
Rabbit 2	Nanopore	1	0	0	0	0	0	0	0	0	0	0	1	0	0	7	1	122	160	1	6	0	0	0	0	235	7	0	0	0	0	459	0	0	0	0	0	2	0	33	0	0	7	0	4125	0	0	0	1
Rabbit 3	Nanopore	0	0	0	0	0	0	0	2	1	0	0	0	0	0	12	26	43	5104	2	1	5	0	0	0	4856	0	0	0	0	1	802	0	0	0	1	0	3	0	4	0	1	6	0	2893	0	0	0	1
Rabbit 4	Nanopore	0	0	0	0	1	0	0	1	5	0	0	0	0	0	25	18	168	2787	1	1	3	0	0	0	3048	0	0	0	0	1	4459	0	0	0	0	0	7	0	3	0	0	4	0	6497	0	0	0	0
Rabbit 5	Nanopore	0	0	0	0	0	0	0	0	2	0	0	0	1	0	14	16	82	1261	0	2	1	0	0	0	8314	0	2	1	0	1	3947	0	0	1	4	0	0	0	28	1	0	44	1	20550	0	0	3	24
Rabbit 6	Nanopore	0	0	0	0	0	0	0	0	3	0	0	1	0	0	0	3	6	71	0	0	0	0	0	0	86	0	0	0	0	0	41	0	0	0	0	0	0	0	0	0	0	0	0	1219	0	0	2	0
Rabbit 7	Nanopore	0	0	0	0	0	0	0	0	0	0	0	0	0	0	2	8	14	118	0	0	0	0	0	0	2244	0	0	0	0	0	548	0	0	8	1	0	0	0	18	0	0	3	0	6286	0	0	2	2
Rabbit 8	Nanopore	0	0	0	0	0	0	0	0	0	0	0	0	0	0	13	10	21	198	3	0	0	0	0	0	2987	0	0	0	0	0	2385	0	0	7	1	0	8	0	24	0	0	9	0	8649	2	0	3	1
Rabbit 9	Nanopore	0	0	0	0	0	0	0	1	0	0	0	0	0	0	27	16	459	547	4	4	2	0	0	0	6412	0	0	0	1	1	5978	0	0	0	1	0	9	0	49	0	0	59	0	9943	9	0	5	22
Rabbit 10	Nanopore	0	0	0	0	1	0	0	2	0	0	0	0	0	0	8	1	412	505	2	4	1	1	0	2	13812	2	1	2	0	2	9714	1	0	2	2	0	8	0	108	1	1	110	0	26118	8	0	34	49
Rabbit 11	Nanopore	0	0	0	0	0	0	0	0	0	0	0	0	0	0	3	9	197	242	0	2	0	0	0	0	184	0	0	0	0	0	195	0	0	3	0	0	3	0	6	0	0	1	0	765	2	0	2	0
Rabbit 12	Nanopore	0	0	0	0	0	0	0	1	1	0	0	3	1	0	63	20	1482	1262	14	10	1	1	0	0	335	0	0	0	0	2	4447	0	0	3	1	0	61	0	57	0	0	14	0	5259	3	0	0	2
Hare 1	Illumina	0	0	0	0	0	0	0	0	0	0	0	0	0	0	731	0	30	1247	0	0	0	0	0	0	59364	0	0	0	0	0	325	0	0	0	0	0	18247	0	0	0	0	0	0	10679	6414	0	0	0
Hare 2	Illumina	0	0	0	0	3	0	0	9	0	0	0	0	0	0	305	0	7	523	0	0	0	0	0	0	66251	0	0	0	0	0	321	0	0	0	0	0	16666	0	0	0	0	0	0	5424	4441	0	0	0
Hare 3	Illumina	0	0	0	0	0	0	0	0	0	0	0	0	0	0	218	0	72	3098	0	0	0	0	0	0	48873	0	0	0	0	0	203	0	0	0	0	0	8444	0	0	0	0	0	0	9116	2034	0	0	19
Hare 4	Illumina	0	0	0	0	0	0	0	5	0	0	0	0	0	0	1000	0	19	1502	0	0	0	0	0	0	31813	0	0	0	0	0	222	0	0	0	0	0	23290	0	0	0	0	0	0	15002	3292	0	0	42
Hare 5	Illumina	0	0	0	0	0	0	5	0	0	4	0	0	0	0	653	0	12	1766	0	0	0	0	0	0	42956	0	0	0	0	0	643	0	0	0	0	0	14299	0	0	0	0	0	0	6882	1117	0	0	0
Hare 6	Illumina	0	0	0	0	0	0	0	4	0	0	0	0	0	0	43	0	32	1300	0	0	0	0	0	0	26133	0	0	0	0	0	7	0	0	16	0	0	16369	0	0	0	0	0	0	5446	2643	0	0	54
Hare 7	Illumina	0	0	0	0	6	0	0	0	0	0	0	0	0	0	24	0	3	820	0	0	4	0	5	0	45652	0	0	0	0	0	88	0	0	0	0	0	17117	0	0	0	0	0	0	5565	2779	0	0	24
Hare 8	Illumina	0	0	0	0	0	0	0	0	0	0	0	0	0	0	698	5	105	5494	0	0	0	0	0	0	76280	0	0	0	0	0	1133	0	0	0	0	0	25057	0	0	0	0	0	0	21257	883	0	0	0
Hare 9	Illumina	0	0	0	0	0	0	0	0	0	0	0	0	0	0	468	0	75	1702	0	0	0	0	0	0	63993	0	0	0	0	0	221	0	0	4	0	0	16653	0	0	0	0	0	0	5728	4709	0	0	0
Rabbit 1	Illumina	0	0	0	0	0	0	0	0	0	0	0	0	0	0	1001	0	27	4806	0	0	0	0	0	0	1307	0	0	0	0	0	3965	0	0	0	0	0	0	0	877	0	0	0	0	39317	76	0	0	0
Rabbit 2	Illumina	0	0	0	0	0	0	0	0	0	0	0	0	0	0	768	0	139	1118	0	0	0	0	0	0	260	0	0	0	0	0	572	0	0	0	0	0	0	0	0	0	0	0	0	3199	19	0	0	0
Rabbit 3	Illumina	0	0	0	0	0	0	0	0	0	0	9	0	0	0	930	0	80	10716	0	0	0	0	0	0	10649	0	0	0	0	0	2004	0	0	0	0	0	0	0	0	0	0	0	0	2735	0	0	0	0
Rabbit 4	Illumina	0	0	0	0	0	4	0	5	0	0	0	6	3	5	1488	0	203	7104	0	0	0	0	0	0	5502	0	0	0	0	0	5338	0	0	0	0	0	24	0	0	0	0	0	0	8111	0	0	0	0
Rabbit 5	Illumina	0	0	0	0	0	0	0	0	0	0	0	0	0	0	612	0	0	2141	0	0	0	0	0	0	10468	0	0	0	0	0	6606	0	0	0	0	0	0	0	0	0	0	0	0	30319	1631	0	0	0
Rabbit 6	Illumina	0	0	0	0	0	0	0	0	0	0	0	0	0	0	904	0	11	1624	0	0	0	0	0	0	109	0	0	0	0	0	204	0	0	0	0	0	0	0	0	0	0	0	0	3654	9	0	0	0
Rabbit 7	Illumina	0	0	0	0	0	0	0	0	3	0	0	0	0	0	233	0	33	1234	0	0	0	0	0	0	7793	0	0	0	0	0	2152	0	0	0	0	0	0	0	0	0	0	0	0	17606	240	0	0	0
Rabbit 8	Illumina	0	0	0	0	0	0	0	0	0	5	0	0	0	0	2371	0	29	4421	0	0	0	0	0	0	6100	0	0	0	0	0	3767	0	0	0	0	0	0	0	0	0	0	0	0	15729	164	0	0	0
Rabbit 9	Illumina	0	0	0	3	0	4	0	0	0	0	0	0	4	0	2281	0	445	6228	0	0	0	0	3	0	5903	0	0	0	0	0	6271	0	0	0	0	0	0	0	0	0	0	0	0	9600	549	0	0	0
Rabbit 10	Illumina	0	0	0	0	0	0	0	0	0	0	0	0	0	0	648	0	183	2368	0	0	0	0	0	0	16224	0	0	0	0	0	8551	0	0	0	0	0	0	0	0	0	0	0	0	25978	702	0	0	0
Rabbit 11	Illumina	0	0	0	0	0	0	0	0	0	0	0	0	0	0	1033	9	300	5423	0	0	0	0	0	0	313	0	0	0	0	0	450	0	0	0	0	0	0	0	0	0	0	0	0	3105	0	0	0	0
Rabbit 12	Illumina	0	3	3	0	0	0	4	0	0	0	0	0	0	0	3169	0	780	4385	0	0	0	0	0	0	269	0	0	0	0	0	5141	0	0	0	0	0	34	0	23	0	0	0	0	4486	0	0	0	0
[truncated: 147 more columns]

## Sheet: Genus
Supplemental Table S2: Genus level classification of Nanopore and Illumina reads based on BLASTn (2.2.28) through the command line interface (CLI) using an e-value cut-off of 1e-90
Sample_ID	Sequencer	Bacteria; Acidobacteria; Thermoanaerobaculia; Thermoanaerobaculales; Thermoanaerobaculaceae; Subgroup 10	Bacteria; Actinobacteria; Acidimicrobiia; Microtrichales; uncultured;	Bacteria; Actinobacteria; Actinobacteria; Actinomycetales; Actinomycetaceae; Actinomyces	Bacteria; Actinobacteria; Actinobacteria; Corynebacteriales; Corynebacteriaceae; Corynebacterium	Bacteria; Actinobacteria; Actinobacteria; Corynebacteriales; Mycobacteriaceae; Mycobacterium	Bacteria; Actinobacteria; Actinobacteria; Corynebacteriales; Nocardiaceae; Rhodococcus	Bacteria; Actinobacteria; Actinobacteria; Corynebacteriales; Nocardiaceae; Williamsia	Bacteria; Actinobacteria; Actinobacteria; Micrococcales; Cellulomonadaceae; Cellulomonas	Bacteria; Actinobacteria; Actinobacteria; Micrococcales; Microbacteriaceae; Agreia	Bacteria; Actinobacteria; Actinobacteria; Micrococcales; Microbacteriaceae; Candidatus Aquiluna	Bacteria; Actinobacteria; Actinobacteria; Micrococcales; Microbacteriaceae; Clavibacter	Bacteria; Actinobacteria; Actinobacteria; Micrococcales; Microbacteriaceae; Curtobacterium	Bacteria; Actinobacteria; Actinobacteria; Micrococcales; Microbacteriaceae; Frigoribacterium	Bacteria; Actinobacteria; Actinobacteria; Micrococcales; Microbacteriaceae; Microbacterium	Bacteria; Actinobacteria; Actinobacteria; Micrococcales; Micrococcaceae; Arthrobacter	Bacteria; Actinobacteria; Actinobacteria; Micrococcales; Micrococcaceae; Micrococcus	Bacteria; Actinobacteria; Actinobacteria; Micromonosporales; Micromonosporaceae; Actinoplanes	Bacteria; Actinobacteria; Actinobacteria; Micromonosporales; Micromonosporaceae; Phytohabitans	Bacteria; Actinobacteria; Actinobacteria; Propionibacteriales; Nocardioidaceae; Aeromicrobium	Bacteria; Actinobacteria; Actinobacteria; Propionibacteriales; Propionibacteriaceae; Cutibacterium	Bacteria; Actinobacteria; Actinobacteria; Propionibacteriales; Propionibacteriaceae; uncultured	Bacteria; Actinobacteria; Actinobacteria; Streptomycetales; Streptomycetaceae; Streptacidiphilus	Bacteria; Actinobacteria; Actinobacteria; Streptomycetales; Streptomycetaceae; Streptomyces	Bacteria; Actinobacteria; Actinobacteria; Streptosporangiales; Thermomonosporaceae; Actinomadura	Bacteria; Actinobacteria; Coriobacteriia; Coriobacteriales; Atopobiaceae;	Bacteria; Actinobacteria; Coriobacteriia; Coriobacteriales; Atopobiaceae; Atopobium	Bacteria; Actinobacteria; Coriobacteriia; Coriobacteriales; Atopobiaceae; Coriobacteriaceae UCG-002	Bacteria; Actinobacteria; Coriobacteriia; Coriobacteriales; Atopobiaceae; Olsenella	Bacteria; Actinobacteria; Coriobacteriia; Coriobacteriales; Atopobiaceae; uncultured	Bacteria; Actinobacteria; Coriobacteriia; Coriobacteriales; Coriobacteriaceae; Collinsella	Bacteria; Actinobacteria; Coriobacteriia; Coriobacteriales; Coriobacteriaceae; Coriobacterium	Bacteria; Actinobacteria; Coriobacteriia; Coriobacteriales; Coriobacteriaceae; Enorma	Bacteria; Actinobacteria; Coriobacteriia; Coriobacteriales; Coriobacteriales Incertae Sedis; Phoenicibacter	Bacteria; Actinobacteria; Coriobacteriia; Coriobacteriales; Coriobacteriales Incertae Sedis; Raoultibacter	Bacteria; Actinobacteria; Coriobacteriia; Coriobacteriales; Coriobacteriales Incertae Sedis; uncultured	Bacteria; Actinobacteria; Coriobacteriia; Coriobacteriales; Eggerthellaceae; Adlercreutzia	Bacteria; Actinobacteria; Coriobacteriia; Coriobacteriales; Eggerthellaceae; Asaccharobacter	Bacteria; Actinobacteria; Coriobacteriia; Coriobacteriales; Eggerthellaceae; CHKCI002	Bacteria; Actinobacteria; Coriobacteriia; Coriobacteriales; Eggerthellaceae; Cryptobacterium	Bacteria; Actinobacteria; Coriobacteriia; Coriobacteriales; Eggerthellaceae; DNF00809	Bacteria; Actinobacteria; Coriobacteriia; Coriobacteriales; Eggerthellaceae; Denitrobacterium	Bacteria; Actinobacteria; Coriobacteriia; Coriobacteriales; Eggerthellaceae; Eggerthella	Bacteria; Actinobacteria; Coriobacteriia; Coriobacteriales; Eggerthellaceae; Enterorhabdus	Bacteria; Actinobacteria; Coriobacteriia; Coriobacteriales; Eggerthellaceae; Gordonibacter	Bacteria; Actinobacteria; Coriobacteriia; Coriobacteriales; Eggerthellaceae; Paraeggerthella	Bacteria; Actinobacteria; Coriobacteriia; Coriobacteriales; Eggerthellaceae; Parvibacter	Bacteria; Actinobacteria; Coriobacteriia; Coriobacteriales; Eggerthellaceae; Senegalimassilia	Bacteria; Actinobacteria; Coriobacteriia; Coriobacteriales; Eggerthellaceae; Slackia
Hare 1	Nanopore	1	0	0	0	0	0	0	0	0	0	0	0	0	0	0	0	0	0	0	0	0	0	0	0	1	95	12	9	0	0	0	0	1	20	7	5	0	0	0	3	0	2	39	42	1	1	0	1
Hare 2	Nanopore	2	0	0	0	0	0	0	0	0	0	1	4	0	0	0	0	0	0	0	0	0	0	0	0	0	27	6	4	0	0	0	0	0	10	4	3	0	0	0	3	0	0	42	20	0	3	0	1
Hare 3	Nanopore	0	0	0	0	0	0	0	0	0	0	0	0	0	0	0	0	0	0	0	0	0	0	0	0	0	9	3	0	0	2	0	0	0	12	3	3	0	1	0	3	0	2	49	31	2	4	2	1
Hare 4	Nanopore	1	0	0	0	0	0	0	0	0	0	0	0	0	0	0	0	0	0	0	0	0	0	0	0	2	3	2	4	0	5	0	0	0	16	9	7	0	1	1	2	0	2	128	30	1	0	2	1
Hare 5	Nanopore	0	0	0	0	0	0	0	0	0	0	0	0	0	0	0	0	0	0	0	0	0	0	0	0	0	1	1	1	0	2	0	0	0	0	1	1	0	0	0	0	0	0	530	10	0	2	1	1
Hare 6	Nanopore	1	0	0	0	0	0	0	0	0	0	0	0	2	0	0	0	0	0	0	0	0	0	0	0	0	4	1	2	0	0	0	0	0	25	13	7	0	1	0	4	0	1	90	42	1	4	1	1
Hare 7	Nanopore	0	0	0	0	0	0	0	0	0	0	2	4	1	0	0	0	0	0	0	0	0	0	0	0	0	1	1	0	0	0	0	0	0	6	6	2	0	0	0	0	0	0	29	16	0	0	0	0
Hare 8	Nanopore	1	0	0	0	0	0	0	0	0	0	2	2	1	0	0	0	0	0	0	0	0	0	0	0	0	9	3	0	1	6	0	1	0	45	34	16	0	1	0	6	0	3	927	64	6	9	2	4
Hare 9	Nanopore	1	0	0	0	0	0	0	0	1	0	4	0	0	0	0	0	0	0	0	0	0	0	0	0	0	6	1	3	1	1	1	0	0	49	30	3	0	0	0	2	0	2	379	56	2	3	0	3
Rabbit 1	Nanopore	0	0	0	0	0	0	0	0	0	0	0	0	0	7	0	0	0	0	0	3	0	0	0	0	0	13	2	5	1	9	0	6	0	18	12	31	0	3	0	10	1	1	1091	26	1	8	1	22
Rabbit 2	Nanopore	1	0	0	0	0	0	0	0	0	0	0	0	0	0	0	0	0	0	0	1	0	0	0	0	0	6	0	1	0	0	0	1	0	89	33	7	0	0	0	0	0	1	139	6	0	3	0	1
Rabbit 3	Nanopore	0	0	0	0	0	0	0	0	0	2	0	0	0	0	0	1	0	0	0	0	0	0	0	0	0	2	2	6	2	18	1	7	0	35	8	30	1	1	0	14	0	0	4992	28	1	4	1	22
Rabbit 4	Nanopore	0	0	0	0	1	0	0	0	0	0	0	0	0	1	4	1	0	0	0	0	0	0	0	0	0	15	1	9	0	14	1	3	0	134	34	46	0	2	0	7	2	1	2563	111	3	5	1	35
Rabbit 5	Nanopore	0	0	0	0	0	0	0	0	0	0	0	0	0	0	0	2	0	0	0	0	0	1	0	0	0	6	5	3	0	9	0	7	0	53	29	10	0	3	0	8	0	0	1195	15	4	4	0	18
Rabbit 6	Nanopore	0	0	0	0	0	0	0	0	0	0	0	0	0	0	0	3	0	0	0	1	0	0	0	0	0	0	0	0	0	3	0	0	0	4	2	13	1	0	0	1	0	0	30	9	1	1	0	2
Rabbit 7	Nanopore	0	0	0	0	0	0	0	0	0	0	0	0	0	0	0	0	0	0	0	0	0	0	0	0	0	2	0	0	0	8	0	0	0	7	7	3	0	1	0	2	0	0	105	2	1	0	0	2
Rabbit 8	Nanopore	0	0	0	0	0	0	0	0	0	0	0	0	0	0	0	0	0	0	0	0	0	0	0	0	0	7	5	1	0	9	0	1	0	8	13	17	0	1	0	3	0	2	134	20	3	6	1	4
Rabbit 9	Nanopore	0	0	0	0	0	0	0	0	0	0	0	0	0	1	0	0	0	0	0	0	0	0	0	0	0	17	0	10	0	9	2	5	0	306	153	56	0	0	1	51	0	8	186	129	7	36	0	28
Rabbit 10	Nanopore	0	0	0	0	1	0	0	0	0	0	0	0	0	2	0	0	0	0	0	0	0	0	0	0	0	7	0	1	0	1	0	0	0	280	132	8	0	1	0	3	0	1	456	22	0	4	1	1
Rabbit 11	Nanopore	0	0	0	0	0	0	0	0	0	0	0	0	0	0	0	0	0	0	0	0	0	0	0	0	0	3	0	0	0	7	1	1	0	100	97	6	0	4	0	3	0	2	204	11	0	1	1	5
Rabbit 12	Nanopore	0	0	0	0	0	0	0	0	1	0	0	0	0	0	0	1	0	0	0	0	3	1	0	0	0	38	6	19	0	13	0	7	1	954	527	42	0	5	2	31	1	6	988	58	7	28	2	31
Hare 1	Illumina	0	0	0	0	0	0	0	0	0	0	0	0	0	0	0	0	0	0	0	0	0	0	0	0	0	209	522	0	0	0	0	0	0	30	0	34	0	0	0	0	0	0	1130	40	35	8	0	0
Hare 2	Illumina	0	0	0	0	3	0	0	0	0	0	0	9	0	0	0	0	0	0	0	0	0	0	0	0	0	28	266	11	0	0	0	0	0	7	0	12	0	0	0	0	0	0	486	12	9	0	0	0
Hare 3	Illumina	0	0	0	0	0	0	0	0	0	0	0	0	0	0	0	0	0	0	0	0	0	0	0	0	0	44	174	0	0	0	0	0	0	72	0	335	0	0	0	0	0	0	1544	132	1038	49	0	0
Hare 4	Illumina	0	0	0	0	0	0	0	0	0	0	0	0	5	0	0	0	0	0	0	0	0	0	0	0	0	6	961	33	0	0	0	0	0	19	0	54	0	0	0	6	0	0	1290	15	114	19	0	0
Hare 5	Illumina	0	0	0	0	0	0	0	5	0	0	0	0	0	0	0	0	0	4	0	0	0	0	0	0	0	58	552	43	0	0	0	0	0	12	0	55	0	0	0	0	0	0	1507	17	177	8	0	0
Hare 6	Illumina	0	0	0	0	0	0	0	0	0	0	0	4	0	0	0	0	0	0	0	0	0	0	0	0	0	8	35	0	0	0	0	0	0	32	0	53	4	0	0	0	0	0	863	39	301	40	0	0
Hare 7	Illumina	0	0	0	0	6	0	0	0	0	0	0	0	0	0	0	0	0	0	0	0	0	0	0	0	0	7	17	0	0	0	0	0	0	3	0	44	0	0	0	0	0	0	617	71	52	36	0	0
Hare 8	Illumina	0	0	0	0	0	0	0	0	0	0	0	0	0	0	0	0	0	0	0	0	0	0	0	0	0	0	641	57	0	5	0	0	0	105	0	562	0	0	0	0	0	0	2724	273	1897	38	0	0
Hare 9	Illumina	0	0	0	0	0	0	0	0	0	0	0	0	0	0	0	0	0	0	0	0	0	0	0	0	0	20	418	30	0	0	0	0	0	75	0	59	0	0	0	0	0	0	1136	127	374	6	0	0
Rabbit 1	Illumina	0	0	0	0	0	0	0	0	0	0	0	0	0	0	0	0	0	0	0	0	0	0	0	0	0	0	288	713	0	0	0	0	0	27	0	403	0	0	0	170	0	0	3340	95	50	748	0	0
Rabbit 2	Illumina	0	0	0	0	0	0	0	0	0	0	0	0	0	0	0	0	0	0	0	0	0	0	0	0	0	0	98	670	0	0	0	0	0	139	0	85	0	0	0	101	0	0	815	33	21	63	0	0
Rabbit 3	Illumina	0	0	0	0	0	0	0	0	0	0	0	0	0	0	0	0	0	0	9	0	0	0	0	0	0	0	231	687	12	0	0	0	0	80	0	460	0	0	0	694	0	0	9224	56	8	274	0	0
Rabbit 4	Illumina	0	0	0	0	0	0	4	0	0	0	0	5	0	0	0	0	0	0	0	6	0	0	3	5	0	0	229	1250	9	0	0	0	0	203	0	68	0	0	0	602	0	0	6173	57	107	97	0	0
Rabbit 5	Illumina	0	0	0	0	0	0	0	0	0	0	0	0	0	0	0	0	0	0	0	0	0	0	0	0	0	0	170	442	0	0	0	0	0	0	0	195	0	0	0	80	0	0	1699	27	0	140	0	0
Rabbit 6	Illumina	0	0	0	0	0	0	0	0	0	0	0	0	0	0	0	0	0	0	0	0	0	0	0	0	0	0	318	586	0	0	0	0	0	11	0	11	0	0	0	133	0	0	1393	54	0	33	0	0
Rabbit 7	Illumina	0	0	0	0	0	0	0	0	0	0	0	0	0	0	3	0	0	0	0	0	0	0	0	0	0	0	86	147	0	0	0	0	0	33	0	282	0	0	0	83	0	0	696	10	7	156	0	0
Rabbit 8	Illumina	0	0	0	0	0	0	0	0	0	0	0	0	0	0	0	0	5	0	0	0	0	0	0	0	0	0	520	1851	0	0	0	0	0	29	0	1068	0	0	0	280	0	0	1863	486	22	702	0	0
Rabbit 9	Illumina	0	0	0	3	0	4	0	0	0	0	0	0	0	0	0	0	0	0	0	0	0	0	4	0	0	0	328	1953	0	0	0	0	0	433	12	1498	0	0	0	371	0	0	1590	653	328	1788	0	0
Rabbit 10	Illumina	0	0	0	0	0	0	0	0	0	0	0	0	0	0	0	0	0	0	0	0	0	0	0	0	0	0	160	488	0	0	0	0	0	183	0	668	0	0	0	201	0	0	1194	23	9	273	0	0
Rabbit 11	Illumina	0	0	0	0	0	0	0	0	0	0	0	0	0	0	0	0	0	0	0	0	0	0	0	0	0	0	159	874	0	9	0	0	0	244	56	1576	0	0	0	122	0	0	3095	214	75	341	0	0
Rabbit 12	Illumina	0	3	3	0	0	0	0	4	0	0	0	0	0	0	0	0	0	0	0	0	0	0	0	0	0	0	981	2188	0	0	0	0	0	760	20	1525	0	0	0	90	0	0	2077	367	35	291	0	0
[truncated: 206 more columns]

## Sheet: Species
Supplemental Table S2: Species level classification of Nanopore reads based on NCBI BLAST through EPI2ME.
Species	Sample	Species	Relative Abundance %
Hare	Hare 1	unassigned species from order Clostridiales	21.609
Hare	Hare 1	unassigned species from family Ruminococcaceae	7.636
Hare	Hare 1	unassigned species from family Bacteroidaceae	11.093
Hare	Hare 1	Ruminococcus albus	5.23
Hare	Hare 1	unassigned species from family Lachnospiraceae	14.445
Hare	Hare 1	unassigned species from phyla Firmicutes	2.408
Hare	Hare 1	unassigned species from order Bacteroidales	1.343
Hare	Hare 1	Ruminococcus champanellensis	0.839
Hare	Hare 1	Bacteroides uniformis	1.673
Hare	Hare 1	unassigned species from family Hungateiclostridiaceae	0.636
Hare	Hare 1	Bacteroides mediterraneensis	1.448
Hare	Hare 1	Bacteroides eggerthii	0.74
Hare	Hare 1	Oscillibacter valericigenes	0.698
Hare	Hare 1	Bacteroides caecigallinarum	2.664
Hare	Hare 1	Odoribacter splanchnicus	0.6
Hare	Hare 1	Gracilibacter thermotolerans	0.607
Hare	Hare 1	Blautia coccoides	1.686
Hare	Hare 1	Bacteroides intestinalis	0.5
Hare	Hare 1	Blautia producta	2.08
Hare	Hare 1	Faecalicatena orotica	0.874
Hare	Hare 1	Lachnoclostridium saccharolyticum	0.573
Hare	Hare 1	Blautia schinkii	0.818
Hare	Hare 1	Parabacteroides distasonis	0.5
Hare	Hare 1	Bacteroides sartorii	0.494
Hare	Hare 1	Alistipes senegalensis	0.374
Hare	Hare 1	Alistipes onderdonkii	0.309
Hare	Hare 1	Bacteroides rodentium	0.209
Hare	Hare 1	Blautia glucerasea	0.599
Hare	Hare 1	Microbacter margulisiae	0.224
Hare	Hare 1	Kineothrix alysoides	0.265
Hare	Hare 1	Bacteroides helcogenes	0.476
Hare	Hare 1	Lachnoclostridium guttoideum	0.436
Hare	Hare 1	Parabacteroides distasonis	0.428
Hare	Hare 2	unassigned species from order Clostridiales	13.534
Hare	Hare 2	unassigned species from family Ruminococcaceae	10.962
Hare	Hare 2	unassigned species from family Bacteroidaceae	18.848
Hare	Hare 2	Ruminococcus albus	10.23
Hare	Hare 2	unassigned species from family Lachnospiraceae	6.787
Hare	Hare 2	unassigned species from phyla Firmicutes	1.18
Hare	Hare 2	unassigned species from order Bacteroidales	1.65
Hare	Hare 2	Ruminococcus champanellensis	2.014
Hare	Hare 2	Bacteroides uniformis	6.933
Hare	Hare 2	unassigned species from family Hungateiclostridiaceae	0.636
Hare	Hare 2	Bacteroides sartorii	2.283
Hare	Hare 2	Bacteroides mediterraneensis	2.269
Hare	Hare 2	Ruminococcus flavefaciens	1.325
Hare	Hare 2	Bacteroides eggerthii	0.392
Hare	Hare 2	Bacteroides caecigallinarum	0.332
Hare	Hare 2	Alistipes senegalensis	0.243
Hare	Hare 2	Gracilibacter thermotolerans	0.268
Hare	Hare 2	Blautia coccoides	0.483
Hare	Hare 2	Bacteroides intestinalis	0.856
Hare	Hare 2	Bacteroides helcogenes	0.857
Hare	Hare 2	Bacteroides xylanisolvens	1.057
Hare	Hare 2	Bacteroides dorei	0.436
Hare	Hare 2	Bacteroides rodentium	0.477
Hare	Hare 2	Odoribacter splanchnicus	0.708
Hare	Hare 2	Bacteroides rodentium	0.477
Hare	Hare 2	Bacteroides coprophilus	0.366
Hare	Hare 2	Roseburia intestinalis	0.38
Hare	Hare 2	Bacteroides caccae	0.818
Hare	Hare 2	Blautia glucerasea	0.377
Hare	Hare 2	Lachnoclostridium saccharolyticum	0.311
Hare	Hare 3	unassigned species from order Clostridiales	14.669
Hare	Hare 3	unassigned species from family Ruminococcaceae	8.149
Hare	Hare 3	unassigned species from family Bacteroidaceae	13.084
Hare	Hare 3	Ruminococcus albus	11.147
Hare	Hare 3	unassigned species from family Lachnospiraceae	10.115
Hare	Hare 3	unassigned species from phyla Firmicutes	0.957
Hare	Hare 3	unassigned species from order Bacteroidales	1.507
Hare	Hare 3	Ruminococcus champanellensis	1.781
Hare	Hare 3	Bacteroides uniformis	4.41
Hare	Hare 3	unassigned species from family Hungateiclostridiaceae	0.544
Hare	Hare 3	Bacteroides sartorii	0.984
Hare	Hare 3	Bacteroides mediterraneensis	1.109
Hare	Hare 3	Ruminococcus flavefaciens	1.161
Hare	Hare 3	Alistipes putredinis	0.619
Hare	Hare 3	Bacteroides eggerthii	1.477
Hare	Hare 3	Oscillibacter valericigenes	0.137
Hare	Hare 3	Bacteroides caecigallinarum	0.395
Hare	Hare 3	Roseburia hominis	8.766
Hare	Hare 3	unknown species from family Odoribacteraceae;g	0.58
Hare	Hare 3	Alistipes senegalensis	0.294
Hare	Hare 3	Odoribacter splanchnicus	0.402
Hare	Hare 3	Hungateiclostridium thermocellum	0.198
Hare	Hare 3	Hungateiclostridium clariflavum	0.277
Hare	Hare 3	Gracilibacter thermotolerans	0.197
Hare	Hare 3	Blautia coccoides	0.465
Hare	Hare 3	Alistipes onderdonkii	0.226
Hare	Hare 3	Bacteroides helcogenes	0.442
Hare	Hare 3	Blautia producta	0.256
Hare	Hare 3	Bacteroides xylanisolvens	0.471
Hare	Hare 3	Bacteroides rodentium	0.279
Hare	Hare 3	Bacteroides vulgatus	0.546
Hare	Hare 3	Bacteroides coprophilus	0.442
Hare	Hare 3	Roseburia intestinalis	2.166
Hare	Hare 3	Faecalicatena orotica	0.317
Hare	Hare 4	Unassigned species from order Clostridiales	17.695
Hare	Hare 4	Unassigned species from family Ruminococcaceae	12.874
Hare	Hare 4	Unassigned species from family Bacteroidaceae	8.145
Hare	Hare 4	Ruminococcus albus	17.181
Hare	Hare 4	Unassigned species from family Lachnospiraceae	4.285
Hare	Hare 4	UNASSIGNED species from order Bacteroidales	2.55
Hare	Hare 4	Ruminococcus champanellensis	1.531
Hare	Hare 4	Bacteroides uniformis	1.54
Hare	Hare 4	Unassigned species from family Hungateiclostridiaceae	2.605
Hare	Hare 4	Bacteroides sartorii	0.878
Hare	Hare 4	Bacteroides mediterraneensis	1.441
Hare	Hare 4	Ruminococcus flavefaciens	0.654
Hare	Hare 4	Alistipes putredinis	2.077
Hare	Hare 4	Bacteroides eggerthii	0.37
Hare	Hare 4	Oscillibacter valericigenes	0.185
Hare	Hare 4	Bacteroides caecigallinarum	1.846
Hare	Hare 4	Roseburia hominis	0.28
Hare	Hare 4	Unassigned species from family Odoribacteraceae	1.893
Hare	Hare 4	Alistipes senegalensis	0.895
Hare	Hare 4	Odoribacter splanchnicus	1.386
Hare	Hare 4	Hungateiclostridium thermocellum	0.184
Hare	Hare 4	Hungateiclostridium clariflavum	0.338
Hare	Hare 4	Gracilibacter thermotolerans	0.262
Hare	Hare 4	Blautia coccoides	0.441
Hare	Hare 4	Alistipes onderdonkii	0.962
Hare	Hare 4	Bacteroides helcogenes	0.26
Hare	Hare 4	Blautia producta	0.222
Hare	Hare 4	Bacteroides xylanisolvens	0.19
Hare	Hare 4	Bacteroides dorei	0.326
Hare	Hare 4	Bacteroides rodentium	0.142
Hare	Hare 4	Bacteroides vulgatus	0.222
Hare	Hare 4	Bacteroides coprophilus	0.619
Hare	Hare 4	Microbacter margulisiae	0.402
Hare	Hare 4	Kineothrix alysoides	0.181
Hare	Hare 5	Unassigned species from order Clostridiales	19.981
Hare	Hare 5	Unassigned species from family Ruminococcaceae	9.45
Hare	Hare 5	Unassigned species from family Bacteroidaceae	7.075
Hare	Hare 5	Ruminococcus albus	10.467
Hare	Hare 5	Unassigned species from family Lachnospiraceae	5.336
Hare	Hare 5	UNASSIGNED species from order Bacteroidales	1.212
Hare	Hare 5	Ruminococcus champanellensis	5.644
Hare	Hare 5	Bacteroides uniformis	1.266
Hare	Hare 5	Unassigned species from family Hungateiclostridiaceae	6.551
Hare	Hare 5	Bacteroides sartorii	1.211
Hare	Hare 5	Bacteroides mediterraneensis	0.526
Hare	Hare 5	Ruminococcus flavefaciens	0.892
Hare	Hare 5	Alistipes putredinis	0.183
Hare	Hare 5	Bacteroides eggerthii	0.587
Hare	Hare 5	Oscillibacter valericigenes	0.295
Hare	Hare 5	Bacteroides caecigallinarum	0.975
Hare	Hare 5	Roseburia hominis	0.185
Hare	Hare 5	Unassigned species from family Odoribacteraceae	0.826
Hare	Hare 5	Alistipes senegalensis	0.093
Hare	Hare 5	Odoribacter splanchnicus	0.707
Hare	Hare 5	Hungateiclostridium thermocellum	0.22
Hare	Hare 5	Hungateiclostridium clariflavum	0.287
Hare	Hare 5	Gracilibacter thermotolerans	0.342
Hare	Hare 5	Blautia coccoides	0.332
Hare	Hare 5	Alistipes onderdonkii	0.118
Hare	Hare 5	Bacteroides helcogenes	0.22
Hare	Hare 5	Blautia producta	0.257
Hare	Hare 5	Bacteroides xylanisolvens	0.274
Hare	Hare 5	Bacteroides dorei	0.061
Hare	Hare 5	Bacteroides rodentium	0.192
Hare	Hare 5	Bacteroides vulgatus	1.01
Hare	Hare 5	Bacteroides coprophilus	0.118
Hare	Hare 5	Ruminiclostridium cellobioparum	0.309
Hare	Hare 5	Bacteroides caccae	0.136
Hare	Hare 5	Blautia glucerasea	0.174
Hare	Hare 5	Microbacter margulisiae	0.151
Hare	Hare 5	Kineothrix alysoides	0.233
Hare	Hare 6	Unassigned species from order Clostridiales	18.071
Hare	Hare 6	Unassigned species from family Ruminococcaceae	10.661
Hare	Hare 6	Unassigned species from family Bacteroidaceae	8.76
Hare	Hare 6	Ruminococcus albus	19.04
Hare	Hare 6	Unassigned species from family Lachnospiraceae	4.285
Hare	Hare 6	UNASSIGNED species from order Bacteroidales	1.977
Hare	Hare 6	Ruminococcus champanellensis	2.62
Hare	Hare 6	Bacteroides uniformis	2.2
Hare	Hare 6	Unassigned species from family Hungateiclostridiaceae	1.12
Hare	Hare 6	Bacteroides sartorii	0.65
Hare	Hare 6	Bacteroides mediterraneensis	1.32
Hare	Hare 6	Ruminococcus flavefaciens	0.504
Hare	Hare 6	Alistipes putredinis	0.619
Hare	Hare 6	Bacteroides eggerthii	1.192
Hare	Hare 6	Oscillibacter valericigenes	0.273
Hare	Hare 6	Bacteroides caecigallinarum	2.378
Hare	Hare 6	Roseburia hominis	0.185
Hare	Hare 6	Unassigned species from family Odoribacteraceae	1.59
Hare	Hare 6	Alistipes senegalensis	0.42
Hare	Hare 6	Odoribacter splanchnicus	1.114
Hare	Hare 6	Hungateiclostridium thermocellum	0.23
Hare	Hare 6	Hungateiclostridium clariflavum	0.319
Hare	Hare 6	Gracilibacter thermotolerans	0.516
Hare	Hare 6	Blautia coccoides	0.287
Hare	Hare 6	Alistipes onderdonkii	0.468
Hare	Hare 6	Bacteroides helcogenes	0.267
Hare	Hare 6	Blautia producta	0.167
Hare	Hare 6	Bacteroides xylanisolvens	0.243
Hare	Hare 6	Bacteroides dorei	0.728
Hare	Hare 6	Bacteroides rodentium	0.22
Hare	Hare 6	Bacteroides vulgatus	0.415
Hare	Hare 6	Bacteroides coprophilus	0.367
Hare	Hare 6	Blautia glucerasea	0.121
Hare	Hare 6	Kineothrix alysoides	0.164
Hare	Hare 6	Lachnoclostridium guttoideum	0.247
Hare	Hare 6	Bacteroides plebeius	0.189
Hare	Hare 7	Unassigned species from order Clostridiales	16.754
Hare	Hare 7	Unassigned species from family Ruminococcaceae	6.88
Hare	Hare 7	Unassigned species from family Bacteroidaceae	10.78
Hare	Hare 7	Ruminococcus albus	10.05
Hare	Hare 7	Unassigned species from family Lachnospiraceae	10.409
Hare	Hare 7	UNASSIGNED species from order Bacteroidales	1.554
Hare	Hare 7	Ruminococcus champanellensis	2.06
Hare	Hare 7	Bacteroides uniformis	2.14
Hare	Hare 7	Unassigned species from family Hungateiclostridiaceae	0.53
Hare	Hare 7	Bacteroides sartorii	1.47
Hare	Hare 7	Bacteroides mediterraneensis	1.34
Hare	Hare 7	Ruminococcus flavefaciens	1.94
Hare	Hare 7	Alistipes putredinis	2.077
Hare	Hare 7	Bacteroides eggerthii	3.22
Hare	Hare 7	Oscillibacter valericigenes	0.232
Hare	Hare 7	Bacteroides caecigallinarum	2.454
Hare	Hare 7	Roseburia hominis	2.697
Hare	Hare 7	Unassigned species from family Odoribacteraceae	1.184
Hare	Hare 7	Alistipes senegalensis	0.522
Hare	Hare 7	Odoribacter splanchnicus	1.015
Hare	Hare 7	Hungateiclostridium thermocellum	0.163
Hare	Hare 7	Hungateiclostridium clariflavum	0.222
Hare	Hare 7	Gracilibacter thermotolerans	0.315
Hare	Hare 7	Blautia coccoides	0.798
Hare	Hare 7	Alistipes onderdonkii	0.488
Hare	Hare 7	Bacteroides helcogenes	0.386
Hare	Hare 7	Blautia producta	0.624
Hare	Hare 7	Bacteroides xylanisolvens	0.165
Hare	Hare 7	Bacteroides dorei	0.193
Hare	Hare 7	Bacteroides rodentium	0.328
Hare	Hare 7	Bacteroides vulgatus	0.15
Hare	Hare 7	Bacteroides coprophilus	0.467
Hare	Hare 7	Roseburia intestinalis	0.867
Hare	Hare 7	Blautia glucerasea	0.364
Hare	Hare 7	Faecalicatena orotica	0.336
Hare	Hare 7	Kineothrix alysoides	0.211
Hare	Hare 7	Lachnoclostridium guttoideum	0.206
Hare	Hare 7	Blautia schinkii	0.244
Hare	Hare 8	Unassigned species from order Clostridiales	12.43
Hare	Hare 8	Unassigned species from family Ruminococcaceae	7.82
Hare	Hare 8	Unassigned species from family Bacteroidaceae	14.13
Hare	Hare 8	Ruminococcus albus	11.443
Hare	Hare 8	Unassigned species from family Lachnospiraceae	3.02
Hare	Hare 8	UNASSIGNED species from order Bacteroidales	4.14
Hare	Hare 8	Ruminococcus champanellensis	0.81
Hare	Hare 8	Bacteroides uniformis	1.01
Hare	Hare 8	Unassigned species from family Hungateiclostridiaceae	0.692
Hare	Hare 8	Bacteroides sartorii	4.14
Hare	Hare 8	Bacteroides mediterraneensis	0.75
Hare	Hare 8	Ruminococcus flavefaciens	0.16
Hare	Hare 8	Alistipes putredinis	3.38
Hare	Hare 8	Bacteroides eggerthii	4.85
Hare	Hare 8	Oscillibacter valericigenes	0.194
Hare	Hare 8	Bacteroides caecigallinarum	0.306
Hare	Hare 8	Roseburia hominis	0.106
Hare	Hare 8	Unassigned species from family Odoribacteraceae	0.89
Hare	Hare 8	Alistipes senegalensis	2.1
Hare	Hare 8	Odoribacter splanchnicus	0.9
Hare	Hare 8	Hungateiclostridium thermocellum	0.162
Hare	Hare 8	Hungateiclostridium clariflavum	0.301
Hare	Hare 8	Gracilibacter thermotolerans	0.295
Hare	Hare 8	Blautia coccoides	0.189
Hare	Hare 8	Bacteroides intestinalis	0.404
Hare	Hare 8	Alistipes onderdonkii	1.339
Hare	Hare 8	Bacteroides helcogenes	0.588
Hare	Hare 8	Bacteroides xylanisolvens	0.865
Hare	Hare 8	Bacteroides dorei	1.883
Hare	Hare 8	Bacteroides rodentium	0.271
Hare	Hare 8	Bacteroides vulgatus	0.767
Hare	Hare 8	Bacteroides coprophilus	0.154
Hare	Hare 8	Bacteroides caccae	0.333
Hare	Hare 8	Desulfovibrio piger	0.782
Hare	Hare 8	Alistipes shahii	0.521
Hare	Hare 8	Bacteroides cellulosilyticus	1.197
Hare	Hare 9	Unassigned species from order Clostridiales	11.39
Hare	Hare 9	Unassigned species from family Ruminococcaceae	7.52
Hare	Hare 9	Unassigned species from family Bacteroidaceae	13.1
Hare	Hare 9	Ruminococcus albus	12.46
Hare	Hare 9	Unassigned species from family Lachnospiraceae	5.66
Hare	Hare 9	UNASSIGNED species from order Bacteroidales	1.38
Hare	Hare 9	Ruminococcus champanellensis	9.1
Hare	Hare 9	Bacteroides uniformis	6.43
Hare	Hare 9	Unassigned species from family Hungateiclostridiaceae	0.87
Hare	Hare 9	Bacteroides sartorii	0.92
Hare	Hare 9	Bacteroides mediterraneensis	1.76
Hare	Hare 9	Ruminococcus flavefaciens	4.64
Hare	Hare 9	Alistipes putredinis	0.91
Hare	Hare 9	Bacteroides eggerthii	0.17
Hare	Hare 9	Oscillibacter valericigenes	0.153
Hare	Hare 9	Bacteroides caecigallinarum	0.243
Hare	Hare 9	Roseburia hominis	0.31
Hare	Hare 9	Unassigned species from family Odoribacteraceae	0.61
Hare	Hare 9	Alistipes senegalensis	0.45
Hare	Hare 9	Odoribacter splanchnicus	0.57
Hare	Hare 9	Hungateiclostridium thermocellum	0.197
Hare	Hare 9	Hungateiclostridium clariflavum	0.189
Hare	Hare 9	Gracilibacter thermotolerans	0.22
Hare	Hare 9	Blautia coccoides	0.531
Hare	Hare 9	Bacteroides intestinalis	1.66
Hare	Hare 9	Alistipes onderdonkii	0.36
Hare	Hare 9	Bacteroides helcogenes	0.571
Hare	Hare 9	Blautia producta	0.367
Hare	Hare 9	Bacteroides xylanisolvens	0.661
Hare	Hare 9	Bacteroides dorei	0.36
Hare	Hare 9	Bacteroides rodentium	0.998
Hare	Hare 9	Bacteroides vulgatus	0.753
Hare	Hare 9	Bacteroides coprophilus	0.39
Hare	Hare 9	Bacteroides caccae	0.397
Hare	Hare 9	Blautia glucerasea	0.306
Hare	Hare 9	Desulfovibrio piger	0.462
Rabbit	Rabbit 1	unassigned species from order Clostridiales	36.15
Rabbit	Rabbit 1	unassigned species from family Ruminococcaceae	20.27
Rabbit	Rabbit 1	unassigned species from family Bacteroidaceae	0.3
Rabbit	Rabbit 1	Ruminococcus albus	0.72
Rabbit	Rabbit 1	unassigned species from family Lachnospiraceae	1.76
Rabbit	Rabbit 1	unassigned species from phyla Firmicutes	4.21
Rabbit	Rabbit 1	Akkermansia muciniphila	0.13
Rabbit	Rabbit 1	unassigned species from order Bacteroidales	8.21
Rabbit	Rabbit 1	Ruminococcus champanellensis	0.29
Rabbit	Rabbit 1	unassigned species from family Hungateiclostridiaceae	2.6
Rabbit	Rabbit 1	Oscillibacter valericigenes	1.009
Rabbit	Rabbit 1	Akkermansia glycaniphila	0.447
Rabbit	Rabbit 1	unassigned species from family Eubacteriaceae	0.97
Rabbit	Rabbit 1	Hungateiclostridium thermocellum	0.42
Rabbit	Rabbit 1	Hungateiclostridium clariflavum	0.32
Rabbit	Rabbit 1	Gracilibacter thermotolerans	0.26
Rabbit	Rabbit 1	unassigned species from order Bacillales;	0.38
Rabbit	Rabbit 1	Barnesiella viscericola	0.348
Rabbit	Rabbit 1	Eubacterium limosum	0.454
Rabbit	Rabbit 1	unassigned species from family Erysipelotrichaceae	0.38
Rabbit	Rabbit 1	Ruminiclostridium cellobioparum	0.305
Rabbit	Rabbit 1	Hungateiclostridium alkalicellulosi	0.257
Rabbit	Rabbit 1	Spiroplasma chinense	0.4
Rabbit	Rabbit 1	Caldicoprobacter faecalis	0.128
Rabbit	Rabbit 1	unassigned species from family Rikenellaceae	0.41
Rabbit	Rabbit 1	Spiroplasma velocicrescens	0.348
Rabbit	Rabbit 1	Ruminiclostridium sufflavum	0.233
Rabbit	Rabbit 1	Acetobacterium woodii	0.209
Rabbit	Rabbit 1	Ruminiclostridium cellulolyticum	0.152
Rabbit	Rabbit 1	unassigned species from family Thermoanaerobacteraceae	0.16
Rabbit	Rabbit 1	Ruminiclostridium hungatei	0.07
Rabbit	Rabbit 2	unassigned species from order Clostridiales	25.18
Rabbit	Rabbit 2	unassigned species from family Ruminococcaceae	23.25
Rabbit	Rabbit 2	unassigned species from family Bacteroidaceae	0.11
Rabbit	Rabbit 2	Ruminococcus albus	6.31
Rabbit	Rabbit 2	unassigned species from family Lachnospiraceae	2.14
Rabbit	Rabbit 2	unassigned species from phyla Firmicutes	2.38
Rabbit	Rabbit 2	Akkermansia muciniphila	7.75
Rabbit	Rabbit 2	unassigned species from order Bacteroidales	0.35
Rabbit	Rabbit 2	Ruminococcus champanellensis	1.32
Rabbit	Rabbit 2	unassigned species from family Hungateiclostridiaceae	4.5
Rabbit	Rabbit 2	Alistipes putredinis	0.749
Rabbit	Rabbit 2	Parabacteroides distasonis	0.344
Rabbit	Rabbit 2	Akkermansia glycaniphila	0.516
Rabbit	Rabbit 2	Alistipes senegalensis	0.295
Rabbit	Rabbit 2	Hungateiclostridium thermocellum	0.67
Rabbit	Rabbit 2	Hungateiclostridium clariflavum	0.38
Rabbit	Rabbit 2	Gracilibacter thermotolerans	0.28
Rabbit	Rabbit 2	unassigned species from order Bacillales;	0.18
Rabbit	Rabbit 2	Enterococcus faecalis	5.059
Rabbit	Rabbit 2	unassigned species from family Erysipelotrichaceae	0.43
Rabbit	Rabbit 2	Ruminiclostridium cellobioparum	0.472
Rabbit	Rabbit 2	Spiroplasma chinense	0.27
Rabbit	Rabbit 2	Caldicoprobacter faecalis	0.11
Rabbit	Rabbit 2	Ruminococcus bromii	0.644
Rabbit	Rabbit 2	unassigned species from family Rikenellaceae	0.17
Rabbit	Rabbit 2	Ruminiclostridium sufflavum	0.309
Rabbit	Rabbit 2	Ruminiclostridium cellulolyticum	0.354
Rabbit	Rabbit 2	Ruminiclostridium hungatei	0.269
Rabbit	Rabbit 2	Spiroplasma lampyridicola	0.149
Rabbit	Rabbit 2	Spiroplasma insolitum	0.09
Rabbit	Rabbit 3	unassigned species from order Clostridiales	25.39
Rabbit	Rabbit 3	unassigned species from family Ruminococcaceae	23.24
Rabbit	Rabbit 3	unassigned species from family Bacteroidaceae	3.12
Rabbit	Rabbit 3	Ruminococcus albus	0.56
Rabbit	Rabbit 3	unassigned species from family Lachnospiraceae	1
Rabbit	Rabbit 3	unassigned species from phyla Firmicutes	6.57
Rabbit	Rabbit 3	Akkermansia muciniphila	0.12
Rabbit	Rabbit 3	unassigned species from order Bacteroidales	0.45
Rabbit	Rabbit 3	Ruminococcus champanellensis	0.33
Rabbit	Rabbit 3	unassigned species from family Hungateiclostridiaceae	1.62
Rabbit	Rabbit 3	Alistipes putredinis	0.746
Rabbit	Rabbit 3	Oscillibacter valericigenes	0.57
Rabbit	Rabbit 3	Akkermansia glycaniphila	0.778
Rabbit	Rabbit 3	Alistipes senegalensis	0.269
Rabbit	Rabbit 3	unassigned species from family Eubacteriaceae	1.71
Rabbit	Rabbit 3	Hungateiclostridium thermocellum	0.25
Rabbit	Rabbit 3	Hungateiclostridium clariflavum	0.2
Rabbit	Rabbit 3	Gracilibacter thermotolerans	0.41
Rabbit	Rabbit 3	unassigned species from order Bacillales;	1.07
Rabbit	Rabbit 3	Eubacterium limosum	1.106
Rabbit	Rabbit 3	unassigned species from family Erysipelotrichaceae	0.12
Rabbit	Rabbit 3	Ruminiclostridium cellobioparum	0.226
Rabbit	Rabbit 3	Hungateiclostridium alkalicellulosi	0.34
Rabbit	Rabbit 3	Spiroplasma chinense	0.24
Rabbit	Rabbit 3	Caldicoprobacter faecalis	0.255
Rabbit	Rabbit 3	Ruminococcus bromii	0.441
Rabbit	Rabbit 3	Spiroplasma velocicrescens	0.177
Rabbit	Rabbit 3	Ruminiclostridium sufflavum	0.133
Rabbit	Rabbit 3	Acetobacterium woodii	0.474
Rabbit	Rabbit 3	unassigned species from family Thermoanaerobacteraceae	0.57
Rabbit	Rabbit 3	Ruminiclostridium hungatei	0.293
Rabbit	Rabbit 4	unassigned species from order Clostridiales	23.44
Rabbit	Rabbit 4	unassigned species from family Ruminococcaceae	29.55
Rabbit	Rabbit 4	unassigned species from family Bacteroidaceae	0.57
Rabbit	Rabbit 4	Ruminococcus albus	1.96
Rabbit	Rabbit 4	unassigned species from family Lachnospiraceae	1.5
Rabbit	Rabbit 4	unassigned species from phyla Firmicutes	6.14
Rabbit	Rabbit 4	Akkermansia muciniphila	0.28
Rabbit	Rabbit 4	unassigned species from order Bacteroidales	1.24
Rabbit	Rabbit 4	Ruminococcus champanellensis	0.309
Rabbit	Rabbit 4	unassigned species from family Hungateiclostridiaceae	2.41
Rabbit	Rabbit 4	Bacteroides sartorii	0.632
Rabbit	Rabbit 4	Oscillibacter valericigenes	0.343
Rabbit	Rabbit 4	Akkermansia glycaniphila	0.943
Rabbit	Rabbit 4	unassigned species from family Eubacteriaceae	1.72
Rabbit	Rabbit 4	Hungateiclostridium thermocellum	0.73
Rabbit	Rabbit 4	Hungateiclostridium clariflavum	0.61
Rabbit	Rabbit 4	Gracilibacter thermotolerans	0.36
Rabbit	Rabbit 4	unassigned species from order Bacillales;	1.05
Rabbit	Rabbit 4	Barnesiella viscericola	0.703
Rabbit	Rabbit 4	Eubacterium limosum	0.732
Rabbit	Rabbit 4	unassigned species from family Erysipelotrichaceae	0.29
Rabbit	Rabbit 4	Ruminiclostridium cellobioparum	0.223
Rabbit	Rabbit 4	Rummeliibacillus stabekisii	2.06
Rabbit	Rabbit 4	Hungateiclostridium alkalicellulosi	0.32
Rabbit	Rabbit 4	Spiroplasma chinense	0.32
Rabbit	Rabbit 4	Caldicoprobacter faecalis	0.194
Rabbit	Rabbit 4	unassigned species from family Planococcaceae;	1.24
Rabbit	Rabbit 4	Spiroplasma velocicrescens	0.29
Rabbit	Rabbit 4	Acetobacterium woodii	0.37
Rabbit	Rabbit 4	Ruminiclostridium cellulolyticum	0.17
Rabbit	Rabbit 4	unassigned species from family Thermoanaerobacteraceae	0.29
Rabbit	Rabbit 4	Ruminiclostridium hungatei	0.17
Rabbit	Rabbit 5	unassigned species from order Clostridiales	28.38
Rabbit	Rabbit 5	unassigned species from family Ruminococcaceae	13.35
Rabbit	Rabbit 5	unassigned species from family Bacteroidaceae	3.1
Rabbit	Rabbit 5	Ruminococcus albus	5.245
Rabbit	Rabbit 5	unassigned species from family Lachnospiraceae	1.527
Rabbit	Rabbit 5	unassigned species from phyla Firmicutes	3.96
Rabbit	Rabbit 5	Akkermansia muciniphila	1.559
Rabbit	Rabbit 5	unassigned species from order Bacteroidales	4.53
Rabbit	Rabbit 5	Ruminococcus champanellensis	0.47
Rabbit	Rabbit 5	unassigned species from family Hungateiclostridiaceae	2.93
Rabbit	Rabbit 5	Bacteroides mediterraneensi	0.549
Rabbit	Rabbit 5	Alistipes putredinis	0.213
Rabbit	Rabbit 5	Akkermansia glycaniphila	4.46
Rabbit	Rabbit 5	unassigned species from class Clostridia	0.856
Rabbit	Rabbit 5	Alistipes senegalensis	0.256
Rabbit	Rabbit 5	unassigned species from family Eubacteriaceae	0.722
Rabbit	Rabbit 5	Hungateiclostridium thermocellum	0.857
Rabbit	Rabbit 5	Hungateiclostridium clariflavum	0.618
Rabbit	Rabbit 5	Gracilibacter thermotolerans	0.759
Rabbit	Rabbit 5	Barnesiella viscericola	0.709
Rabbit	Rabbit 5	Ruminiclostridium cellobioparum	0.255
Rabbit	Rabbit 5	Hungateiclostridium alkalicellulosi	0.327
Rabbit	Rabbit 5	Spiroplasma chinense	0.396
Rabbit	Rabbit 5	Spiroplasma velocicrescens	0.264
Rabbit	Rabbit 5	Ruminiclostridium sufflavum	0.172
Rabbit	Rabbit 5	Acetobacterium woodii	0.189
Rabbit	Rabbit 5	Ruminiclostridium cellulolyticum	0.163
Rabbit	Rabbit 5	Christensenella massiliensis	0.163
Rabbit	Rabbit 5	Oxobacter pfennigii	0.113
Rabbit	Rabbit 6	unassigned species from order Clostridiales	5.73
Rabbit	Rabbit 6	unassigned species from family Ruminococcaceae	10.52
Rabbit	Rabbit 6	unassigned species from family Bacteroidaceae	0.101
Rabbit	Rabbit 6	unassigned species from family Hungateiclostridiaceae	0.17
Rabbit	Rabbit 6	unassigned species from phyla Firmicutes	0.926
Rabbit	Rabbit 6	Akkermansia muciniphila	29.13
Rabbit	Rabbit 6	unassigned species from order Bacteroidales	0.16
Rabbit	Rabbit 6	Ruminococcus champanellensis	0.36
Rabbit	Rabbit 6	Paeniclostridium sordellii	26.84
Rabbit	Rabbit 6	unassigned species from family Peptostreptococcaceae	11.57
Rabbit	Rabbit 6	Hungateiclostridium thermocellum	0.31
Rabbit	Rabbit 6	Hungateiclostridium clariflavum	0.225
Rabbit	Rabbit 6	Clostridium frigidicarnis	1.58
Rabbit	Rabbit 6	Ruminococcus bromii	0.684
Rabbit	Rabbit 6	Bacillus cereus	0.467
Rabbit	Rabbit 6	Bacillus toyonensis	0.334
Rabbit	Rabbit 6	Bacillus thuringiensis	0.371
Rabbit	Rabbit 6	Bacillus mobilis	0.333
Rabbit	Rabbit 6	Paeniclostridium tenue	0.363
Rabbit	Rabbit 6	unassigned species from family Enterobacteriaceae	0.455
Rabbit	Rabbit 6	Paeniclostridium ghonii |	0.281
Rabbit	Rabbit 6	unassigned species from order Enterobacterales	0.361
Rabbit	Rabbit 6	Ruminiclostridium cellulolyticum	0.054
Rabbit	Rabbit 6	Christensenella massiliensis	0.032
Rabbit	Rabbit 6	Oxobacter pfennigii	0.013
Rabbit	Rabbit 6	Bacteroides massiliensi	0.012
Rabbit	Rabbit 6	Bacteroides coprocola	0.011
Rabbit	Rabbit 6	Ruminiclostridium hungatei	0.032
Rabbit	Rabbit 6	Alistipes ihumi	0.011
Rabbit	Rabbit 7	unassigned species from order Clostridiales	7.04
Rabbit	Rabbit 7	unassigned species from family Ruminococcaceae	3.03
Rabbit	Rabbit 7	unassigned species from family Bacteroidaceae	0.76
Rabbit	Rabbit 7	Clostridium baratii	40.33
Rabbit	Rabbit 7	unassigned species from phyla Firmicutes	0.632
Rabbit	Rabbit 7	Clostridium moniliforme	0.299
Rabbit	Rabbit 7	Clostridium sardiniense	2.25
Rabbit	Rabbit 7	unassigned species from order Bacteroidales	0.86
Rabbit	Rabbit 7	Clostridium paraputrificum	5.37
Rabbit	Rabbit 7	Alistipes putredinis	0.22
Rabbit	Rabbit 7	Clostridium budayi	3.896
Rabbit	Rabbit 7	Clostridium argentinense	10.54
Rabbit	Rabbit 7	Alistipes senegalensis	0.075
Rabbit	Rabbit 7	Clostridium chauvoei	0.949
Rabbit	Rabbit 7	Clostridium chromiireducens	2.232
Rabbit	Rabbit 7	Clostridium septicum |	0.742
Rabbit	Rabbit 7	Enterococcus hirae	2.662
Rabbit	Rabbit 7	Enterococcus villorum	1.925
Rabbit	Rabbit 7	Clostridium subterminale	1.238
Rabbit	Rabbit 7	Clostridium pascui	0.721
Rabbit	Rabbit 7	Clostridium tertium	0.568
Rabbit	Rabbit 7	Clostridium nitritogenes	0.411
Rabbit	Rabbit 7	Clostridium uliginosum	0.886
Rabbit	Rabbit 7	Clostridium schirmacherense	0.914
Rabbit	Rabbit 7	Bacillus cereus	0.514
Rabbit	Rabbit 7	Enterococcus pseudoavium	0.339
Rabbit	Rabbit 7	Ruminiclostridium cellulolyticum	0.032
Rabbit	Rabbit 7	Christensenella massiliensis	0.014
Rabbit	Rabbit 7	Oxobacter pfennigii	0.12
Rabbit	Rabbit 8	unassigned species from order Clostridiales	10.43
Rabbit	Rabbit 8	unassigned species from family Ruminococcaceae	5.43
Rabbit	Rabbit 8	unassigned species from family Bacteroidaceae	0.56
Rabbit	Rabbit 8	Clostridium baratii	0.98
Rabbit	Rabbit 8	unassigned species from phyla Firmicutes	0.523
Rabbit	Rabbit 8	Clostridium moniliforme	19.603
Rabbit	Rabbit 8	Clostridium sardiniense	5.06
Rabbit	Rabbit 8	unassigned species from order Bacteroidales	0.725
Rabbit	Rabbit 8	Paeniclostridium sordellii	0.265
Rabbit	Rabbit 8	unassigned species from family Hungateiclostridiaceae	0.247
Rabbit	Rabbit 8	unassigned species from family Peptostreptococcaceae	7.02
Rabbit	Rabbit 8	Clostridium paraputrificum	2.75
Rabbit	Rabbit 8	Paraclostridium bifermentans	12.68
Rabbit	Rabbit 8	Clostridium senegalense	12.06
Rabbit	Rabbit 8	Clostridium budayi	1.36
Rabbit	Rabbit 8	Paraclostridium benzoelyticum	6.02
Rabbit	Rabbit 8	Clostridium chauvoei	2.664
Rabbit	Rabbit 8	Clostridium colicanis	1.525
Rabbit	Rabbit 8	Clostridium subterminale	0.469
Rabbit	Rabbit 8	Clostridium pascui	0.434
Rabbit	Rabbit 8	Ruminiclostridium cellulolyticum	0.064
Rabbit	Rabbit 8	Christensenella massiliensis	0.021
Rabbit	Rabbit 8	Oxobacter pfennigii	0.11
Rabbit	Rabbit 8	Bacteroides massiliensi	0.02
Rabbit	Rabbit 8	Bacteroides coprocola	0.06
Rabbit	Rabbit 8	Ruminiclostridium hungate	0.017
Rabbit	Rabbit 8	Alistipes ihumi	0.08
Rabbit	Rabbit 8	Clostridium nitritogenes	0.015
Rabbit	Rabbit 8	Parabacteroides distasonis	0.081
Rabbit	Rabbit 9	unassigned species from order Clostridiales	38.54
Rabbit	Rabbit 9	unassigned species from family Ruminococcaceae	24.05
Rabbit	Rabbit 9	unassigned species from family Bacteroidaceae	1.54
Rabbit	Rabbit 9	Ruminococcus albus	2.04
Rabbit	Rabbit 9	unassigned species from family Lachnospiraceae	1.19
Rabbit	Rabbit 9	unassigned species from phyla Firmicutes	2.98
Rabbit	Rabbit 9	Akkermansia muciniphila	0.45
Rabbit	Rabbit 9	Unassigned species from order Bacteroidales	1.47
Rabbit	Rabbit 9	Ruminococcus champanellensis	1.99
Rabbit	Rabbit 9	unassigned species from family Hungateiclostridiaceae	1.31
Rabbit	Rabbit 9	Bacteroides mediterraneensis	0.195
Rabbit	Rabbit 9	Alistipes putredinis	0.291
Rabbit	Rabbit 9	Oscillibacter valericigenes	2.484
Rabbit	Rabbit 9	Akkermansia glycaniphila	1.488
Rabbit	Rabbit 9	Alistipes senegalensis	0.23
Rabbit	Rabbit 9	unassigned species from family Eubacteriaceae	0.228
Rabbit	Rabbit 9	Hungateiclostridium thermocellum	0.648
Rabbit	Rabbit 9	Hungateiclostridium clariflavum	0.508
Rabbit	Rabbit 9	Gracilibacter thermotolerans	0.249
Rabbit	Rabbit 9	unassigned species from family Clostridiaceae	0.18
Rabbit	Rabbit 9	Barnesiella viscericola	0.542
Rabbit	Rabbit 9	Enterococcus faecalis	0.38
Rabbit	Rabbit 9	Enterococcus hirae |	0.769
Rabbit	Rabbit 9	Enterococcus villorum	0.807
Rabbit	Rabbit 9	Ruminiclostridium cellobioparum	0.176
Rabbit	Rabbit 9	Oscillibacter ruminantium	0.354
Rabbit	Rabbit 9	Ruminiclostridium cellulolyticum	0.064
Rabbit	Rabbit 9	Spiroplasma culicicola	0.043
Rabbit	Rabbit 9	Clostridium ihumii	0.043
Rabbit	Rabbit 9	Barnesiella intestinihomini	0.045
Rabbit	Rabbit 9	Prevotella shahii	0.021
Rabbit	Rabbit 10	unassigned species from order Clostridiales	35.89
Rabbit	Rabbit 10	unassigned species from family Ruminococcaceae	14.4
Rabbit	Rabbit 10	unassigned species from family Bacteroidaceae	4.49
Rabbit	Rabbit 10	Ruminococcus albus	3.44
Rabbit	Rabbit 10	unassigned species from family Lachnospiraceae	3.14
Rabbit	Rabbit 10	unassigned species from phyla Firmicutes	2.96
Rabbit	Rabbit 10	Akkermansia muciniphila	0.43
Rabbit	Rabbit 10	Unassigned species from order Bacteroidales	4.2
Rabbit	Rabbit 10	Ruminococcus champanellensis	1.1
Rabbit	Rabbit 10	unassigned species from family Hungateiclostridiaceae	2.5
Rabbit	Rabbit 10	Bacteroides mediterraneensis	0.286
Rabbit	Rabbit 10	Ruminococcus flavefaciens	0.265
Rabbit	Rabbit 10	Alistipes putredinis	0.774
Rabbit	Rabbit 10	Oscillibacter valericigenes	1.205
Rabbit	Rabbit 10	Akkermansia glycaniphila	1.075
Rabbit	Rabbit 10	Alistipes senegalensis	0.336
Rabbit	Rabbit 10	unassigned species from family Eubacteriaceae	0.224
Rabbit	Rabbit 10	Hungateiclostridium thermocellum	0.446
Rabbit	Rabbit 10	Hungateiclostridium clariflavum	0.493
Rabbit	Rabbit 10	Gracilibacter thermotolerans	0.448
Rabbit	Rabbit 10	Alistipes onderdonkii	0.256
Rabbit	Rabbit 10	unassigned species from family Clostridiaceae	0.24
Rabbit	Rabbit 10	Enterococcus faecalis	0.291
Rabbit	Rabbit 10	Barnesiella viscericola	0.707
Rabbit	Rabbit 10	Lactobacillus ixorae	3.093
Rabbit	Rabbit 10	Ruminiclostridium cellobioparum	0.318
Rabbit	Rabbit 10	Oscillibacter ruminantium	0.25
Rabbit	Rabbit 10	Ruminiclostridium sufflavum	0.127
Rabbit	Rabbit 10	Ruminiclostridium cellulolyticum	0.117
Rabbit	Rabbit 10	Anaerostipes hadrus	0.423
Rabbit	Rabbit 10	Hungateiclostridium cellulolyticum	0.133
Rabbit	Rabbit 11	unassigned species from order Clostridiales	7.87
Rabbit	Rabbit 11	unassigned species from family Ruminococcaceae	0.39
Rabbit	Rabbit 11	Clostridium sardiniense	64.57
Rabbit	Rabbit 11	Clostridium baratii	6.89
Rabbit	Rabbit 11	Clostridium moniliforme	2.76
Rabbit	Rabbit 11	Clostridium paraputrificum	7.64
Rabbit	Rabbit 11	Akkermansia muciniphila	0.1
Rabbit	Rabbit 11	Ruminococcus champanellensis	0.1
Rabbit	Rabbit 11	Bacteroides mediterraneensis	0.105
Rabbit	Rabbit 11	Clostridium budayi	3.973
Rabbit	Rabbit 11	Alistipes senegalensis	0.104
Rabbit	Rabbit 11	unassigned species from family Eubacteriaceae	0.12
Rabbit	Rabbit 11	Hungateiclostridium thermocellum	0.102
Rabbit	Rabbit 11	Hungateiclostridium clariflavum	0.087
Rabbit	Rabbit 11	Clostridium chauvoei	0.483
Rabbit	Rabbit 11	unassigned species from family Clostridiaceae	0.15
Rabbit	Rabbit 11	Clostridium chromiireducens	0.632
Rabbit	Rabbit 11	Clostridium septicum	1.39
Rabbit	Rabbit 11	Barnesiella viscericola	0.15
Rabbit	Rabbit 11	Ruminiclostridium cellobioparum	0.058
Rabbit	Rabbit 11	Clostridium tertium	0.501
Rabbit	Rabbit 11	Ruminiclostridium cellulolyticum	0.045
Rabbit	Rabbit 11	Clostridium nitritogenes	0.33
Rabbit	Rabbit 11	Spiroplasma culicicola	0.015
Rabbit	Rabbit 11	Clostridium ihumii	0.023
Rabbit	Rabbit 11	Barnesiella intestinihomini	0.023
Rabbit	Rabbit 11	Prevotella shahii	0.021
Rabbit	Rabbit 11	Acholeplasma axanthum	0.045
Rabbit	Rabbit 11	Alistipes timonensis	0.034
Rabbit	Rabbit 11	Blautia hansenii	0.013
Rabbit	Rabbit 11	Clostridium vincentii	0.014
Rabbit	Rabbit 12	unassigned species from order Clostridiales	38.11
Rabbit	Rabbit 12	unassigned species from family Ruminococcaceae	27.78
Rabbit	Rabbit 12	Ruminococcus albus	1.41
Rabbit	Rabbit 12	unassigned species from family Lachnospiraceae	1.46
Rabbit	Rabbit 12	unassigned species from phyla Firmicutes	4.78
Rabbit	Rabbit 12	Akkermansia muciniphila	0.168
Rabbit	Rabbit 12	Unassigned species from order Bacteroidales	0.94
Rabbit	Rabbit 12	Ruminococcus champanellensis	0.5
Rabbit	Rabbit 12	unassigned species from family Hungateiclostridiaceae	2.94
Rabbit	Rabbit 12	Bacteroides mediterraneensis	0.103
Rabbit	Rabbit 12	Alistipes putredinis	0.492
Rabbit	Rabbit 12	Oscillibacter valericigenes	1.4
Rabbit	Rabbit 12	Akkermansia glycaniphila	0.154
Rabbit	Rabbit 12	Alistipes senegalensis	0.189
Rabbit	Rabbit 12	unassigned species from family Eubacteriaceae	1.007
Rabbit	Rabbit 12	Hungateiclostridium thermocellum	0.598
Rabbit	Rabbit 12	Hungateiclostridium clariflavum	0.522
Rabbit	Rabbit 12	Gracilibacter thermotolerans	0.408
Rabbit	Rabbit 12	Alistipes onderdonkii	0.173
Rabbit	Rabbit 12	unassigned species from family Clostridiaceae	0.303
Rabbit	Rabbit 12	Barnesiella viscericola	0.264
Rabbit	Rabbit 12	Ruminiclostridium cellobioparum	0.391
Rabbit	Rabbit 12	Oscillibacter ruminantium	0.29
Rabbit	Rabbit 12	Ruminiclostridium sufflavum	0.185
Rabbit	Rabbit 12	Ruminiclostridium cellulolyticum	0.181
Rabbit	Rabbit 12	Spiroplasma culicicola	0.069
Rabbit	Rabbit 12	Clostridium ihumii	0.045
Rabbit	Rabbit 12	Barnesiella intestinihomini	0.014
Rabbit	Rabbit 12	Prevotella shahii	0.045
Rabbit	Rabbit 12	Acholeplasma axanthum	0.012
